# Supplementary material for: The Ameliorative Effect of Litsea martabanica (Kurz) Hook. f. Leaf Water Extract on Chlorpyrifos-Induced Toxicity in Rats and Its Antioxidant Potentials
Source: Foods. 2024 May 28;13(11):1695. doi: 10.3390/foods13111695 (PMC11172329; doi:10.3390/foods13111695)
Supplement: Supplementary file 1 [file foods-13-01695-s001.zip]

Archive with 1 entries (1 files):
- foods-3007449-supplementary.pdf
